# Supplementary material for: Terlipressin for septic shock patients: a meta-analysis of randomized controlled study
Source: J Intensive Care. 2019 Mar 12;7:16. doi: 10.1186/s40560-019-0369-1 (PMC6419496; doi:10.1186/s40560-019-0369-1)
Supplement: Supplementary file 5 — Table S1. Adverse events reported by included studies. (XLSX 489 kb) [file 40560_2019_369_MOESM5_ESM.xlsx]

## Sheet: 工作表 1
Table S1 Adverse events reported by included studies
	TP group	Ctrl group	p
Choudhury 2016
Number of patients	42	42
peripheral cyanosis	17 (70.5%)	4 (44.4%)	0.19
Lactic acidosis	2 (11.8%)	0	0.53
Bradycardia	2 (11.8%)	1 (11.1%)	0.99
Atrial fibrillation	1 (5.9%)	3 (33.3%)	0.07
Ventricular tachycardia	0	1 (11.1%)	0.16
AEs	17 (40.5%)	9 (21.4%)	0.06
Liu 2018
Number of patients	266	260
Acute myocardial infarction or ischemia	2 (0.68%)	4 (1.39%)	0.45
Life-threatening arrhythmia	7 (2.38%)	6 (2.08%)	1
Acute mesenteric ischemia	3 (1.02%)	1 (0.35%)	0.62
Hyponatraemia	25 (8.5%)	18 (6.25%)	0.56
Digital ischemia	33 (12.6%)	1 (0.35%)	＜0.0001
Diarrhea	8 (2.72%)	1 (0.35%)	0.037
AEs	78 (30%)	31 (11.65%)	＜0.01
Svoboda 2012
Number of patients	13	17
Serious AEs	3 （23%）	3 （18%）	0.71
Xiao 2015
Number of patients	15	17
Serious AEs	7 （47%）	14 （82%）	0.06
Yildizdas 2008
Number of patients	30	28
Serious AEs	5 （17%）	3 （11%）	0.52
Values are presented as n (proportion) or median (interquartile range). AEs adverse events, Ctrl control, IQR interquartile range, N number, NE norepinephrine, TP terlipressin
